# Supplementary material for: Relationship between Humoral Immune Responses against HPV16, HPV18, HPV31 and HPV45 in 12-15 Year Old Girls Receiving Cervarix® or Gardasil® Vaccine
Source: PLoS One. 2015 Oct 23;10(10):e0140926. doi: 10.1371/journal.pone.0140926 (PMC4619723; doi:10.1371/journal.pone.0140926)
Supplement: S1 Table — (XLSX) [file pone.0140926.s001.xlsx]

## Sheet: Tertiles-ALL
S1 Table. Supporting Information: Vaccine Measures Minimal Dataset
Vaccine	Sample ID	Neut 16	ELISA 16	ELISpot 16	Neut 31	ELISA 31	ELISpot 31	Neut 18	ELISA 18	ELISpot 18	Neut 45	ELISA 45	ELISpot 45
Cervarix	1	22960	22417.7	0.0171	103	233.038	0.0061	25103	15571.2	0.018	10	138.642	0.0053
Cervarix	2	42569	58313.5	0.00709677	164	365.299	0.00341935	23461	16444.3	0.006	121	563.475	0.00270968
Cervarix	3	51706	103990	0.0102326	286	226.419	0.0027907	77543	18702.9	0.00855814	22	679.919	0.00204651
Cervarix	4	56108	96313.8	0.00526203	93	177.695	0.00372193	15332	16727.8	0.00526203	10	566.974	0.00483422
Cervarix	5	68945	99962.6	0.00947027	319	683.755	0.00488649	75953	24667.4	0.00895135	140	1027.27	0.00501622
Cervarix	6	71062	132721	0.0125063	73	3012.84	0.00617722	64868	114330	0.00972152	27	1057.08	0.00293671
Cervarix	7	73760	138133	0.0115676	27	1030.81	0.00335135	66870	41580.4	0.00897297	34	2285.41	0.004
Cervarix	8	78313	96844.5	0.00809357	138	447.212	0.00210526	58283	21894	0.00697076	72	762.228	0.00322807
Cervarix	9	83869	141319	0.0223158	243	597.634	0.0005	108261	32918.8	0.00715789	131	557.18	0.0005
Cervarix	10	85560	143018	0.017194	210	1509.43	0.00322388	91894	20582.5	0.0122985	21	1228.18	0.00441791
Cervarix	11	89258	124062	0.012	153	1032.41	0.00582857	77811	74256.3	0.0121143	10	1028.51	0.00285714
Cervarix	12	89362	154686	0.0114	197	974.257	0.0021	65914	24244.1	0.0055	36	1084.58	0.0037
Cervarix	13	91392	129023	0.0127059	131	867.659	0.00447059	94666	70818.6	0.00923529	10	1106.72	0.00382353
Cervarix	14	98258	84642.8	0.0165234	87	1080.53	0.00441121	57387	15725.8	0.00657944	10	245.607	0.00194393
Cervarix	15	104313	154902	0.0117802	360	747.528	0.00316484	51451	41649.2	0.0113407	93	860.225	0.00395604
Cervarix	16	115816	123213	0.0128	364	2837.12	0.0005	155858	43258.2	0.0005	24	889.14	0.0005
Cervarix	17	126675	140658	0.0142963	873	2386.49	0.00548148	704313	103848	0.00944444	10	892.895	0.00440741
Cervarix	18	133351	121236	0.0075493	88	465.335	0.0005	13038	11729	0.0005	10	179.242	0.0005
Cervarix	19	137883	139423	0.0166234	137	869.259	0.00311688	15470	15600.5	0.00602597	10	835.335	0.00187013
Cervarix	20	140214	134552	0.016	529	1869.46	0.00920755	140995	161700	0.0129811	779	8878.74	0.00910692
Cervarix	21	147067	133527	0.0128619	26	1247.53	0.00539227	117403	83270.2	0.0107403	10	4981.48	0.00472928
Cervarix	22	150552	134531	0.014	273	669.655	0.00741667	51007	52889.7	0.00908333	10	1067.24	0.00758333
Cervarix	23	151606	172146	0.0158491	10292	5612.52	0.0116226	89492	102842	0.0215849	10	1008.95	0.010717
Cervarix	24	173486	213903	0.0176552	23	748.184	0.00641379	161936	152434	0.0153793	29	1147.55	0.00696552
Cervarix	25	225800	157652	0.011871	3669	3360.84	0.00350968	344809	102047	0.00820645	26	766.509	0.00283871
Cervarix	26	287924	208915	0.0345806	127	774.723	0.00662366	110030	151926	0.0222796	106	790.289	0.00791398
Cervarix	27	328122	224034	0.0138443	1515	946.369	0.00512575	148574	100044	0.00962874	47	2806.36	0.0045988
Cervarix	28	330700	484959	0.0121399	141	3944.18	0.00716084	213205	169858	0.00917483	178	4290.02	0.00676923
Cervarix	29	334980	401566	0.0118	4144	4018.55	0.0051	705344	184688	0.0141	79	1236.03	0.0046
Cervarix	30	349459	135019	0.0103333	1087	3327.09	0.0005	487840	118976	0.0105556	10	10334.1	0.00311111
Cervarix	31	372176	173863	0.0174839	193	244.621	0.00625806	114418	134671	0.0128387	55	727.837	0.00419355
Cervarix	32	530300	167686	0.00492929	624	3928.66	0.00226263	72286	107882	0.00234343	10	1482.57	0.0005
Cervarix	33	549834	234498	0.020486	14390	2049.97	0.00770093	386085	140695	0.0176449	49	5001.12	0.0075514
Cervarix	34	590896	162417	0.0117273	947	2711.05	0.00427273	105157	57898.7	0.0108182	21	848.785	0.00418182
Cervarix	35	618354	226342	0.0108235	2522	2975.43	0.00947899	70867	52417.2	0.0158655	10	986.131	0.00806723
Cervarix	36	690866	368201	0.00569038	58	1051.74	0.00187448	129998	48200.5	0.00368201	10	215.434	0.0005
Gardasil	1	1831	2425.89	0.00123605	10	130.398	0.000686695	416	1399.24	0.00127039	10	146.172	0.00109871
Gardasil	2	5126	13805.9	0.00718563	10	189.052	0.00273054	4989	7625.89	0.00579641	10	944.598	0.00493413
Gardasil	3	7620	16309.3	0.00704225	40	282.471	0.0035493	4612	10726.1	0.00360563	10	797.442	0.00292958
Gardasil	4	10983	20263.7	0.00460131	117	604.704	0.0029281	2623	13747.3	0.00360784	10	460.258	0.00277124
Gardasil	5	12748	20705.2	0.00808333	271	227.6	0.00158333	53227	3054.08	0.00241667	10	131.047	0.00275
Gardasil	6	14614	19820.5	0.00842353	10	507.372	0.00409412	14412	19288.4	0.00894118	10	936.158	0.00574118
Gardasil	7	17505	23623.1	0.00715528	297	894.52	0.0047205	51675	31165.2	0.00631056	10	2861.63	0.00531677
Gardasil	8	17874	71218.5	0.00565854	107	1229.27	0.00156098	75943	23657.5	0.00458537	10	3353.24	0.00253659
Gardasil	9	18415	38239.6	0.00713924	54	169.996	0.00192405	10327	18023.2	0.00470886	10	727.395	0.00313924
Gardasil	10	18571	31921.3	0.00548223	873	1078.93	0.00381726	3927	12135.3	0.00418274	10	1094.71	0.00471066
Gardasil	11	19731	18053.6	0.0103478	23	569.091	0.00286957	30728	14830.8	0.00817391	10	925.467	0.00486957
Gardasil	12	21017	21571.1	0.00737778	61	542.022	0.0024	20302	16048.1	0.00475556	10	940.196	0.0028
Gardasil	13	22029	21730	0.00743147	10	820.493	0.00272081	3061	13788	0.0048731	10	888.795	0.00373604
Gardasil	14	24618	17376.7	0.00311409	154	181.457	0.00230872	5729	12379.5	0.00300671	10	532.863	0.00289933
Gardasil	15	25650	15495.6	0.00698182	93	1045.55	0.00368485	3758	12937.7	0.00761212	10	2797.47	0.00591515
Gardasil	16	26262	17099.5	0.0133125	130	556.864	0.0075	13643	16349	0.0135625	10	1155.98	0.007
Gardasil	17	26522	51036.3	0.0126726	185	822.475	0.00453097	41373	16559.7	0.0104071	72	1197.83	0.00934513
Gardasil	18	29334	87601.3	0.0181333	554	810.043	0.00631111	27922	18562.8	0.00835556	10	744.478	0.00506667
Gardasil	19	30010	60679.7	0.0112	30	936.631	0.0005	11561	16296.4	0.008	10	2787.14	0.00774737
Gardasil	20	32568	80641.2	0.00796507	49	666.84	0.0029345	66569	17534.3	0.00436681	24	1193.62	0.00255022
Gardasil	21	34063	87943.8	0.00855556	59	731.584	0.00455556	11028	17584.3	0.0052963	10	1106.68	0.00433333
Gardasil	22	42692	22443.5	0.00958621	10	177.774	0.00758621	1510	8105.87	0.00986207	10	368.583	0.00731034
Gardasil	23	45404	99815.2	0.00894915	32	376.22	0.00474576	40485	21783.3	0.00849718	10	2704.53	0.00497175
Gardasil	24	46272	22076.7	0.00872222	99	700.345	0.00522222	12180	14471.2	0.00611111	10	909.942	0.0045
Gardasil	25	48194	126778	0.0125634	354	1188.7	0.00569014	4591	68068	0.00980282	10	1243.72	0.00704225
Gardasil	26	53446	18397.8	0.0368485	44	1120.68	0.0201212	433	9051.66	0.0235152	10	1434.59	0.0218182
Gardasil	27	66085	65627.2	0.00915068	27	640.642	0.00471233	110453	19644.4	0.00728767	10	2313.11	0.00509589
Gardasil	28	69601	105028	0.0104789	54	365.463	0.00512676	32690	15020.1	0.00608451	10	794.871	0.0105915
Gardasil	29	72529	117324	0.00889441	616	1839.74	0.00322981	19609	20148	0.0070559	10	2887.13	0.00531677
Gardasil	30	72945	108504	0.0186667	41	698.724	0.00981818	4904	18872.6	0.0153939	28	2818.16	0.0134545
Gardasil	31	75293	133337	0.0162162	629	2919.06	0.00854054	13078	24184.5	0.0125405	32	5682.61	0.0102703
Gardasil	32	77834	85464.6	0.00557769	34	1057.88	0.00321912	26912	15313.7	0.00446215	10	3452.06	0.00372908
Gardasil	33	104332	74061.3	0.0130256	157	719.08	0.00394872	33928	20486.8	0.00835897	10	1056.68	0.00594872
Gardasil	34	110930	112780	0.0128655	182	966.175	0.00566082	12937	21908.1	0.00818713	10	1225.17	0.00697076
Gardasil	35	111115	121853	0.0169375	117	1019.38	0.007375	66296	77441.6	0.012125	36	3894.61	0.008875
Gardasil	36	118734	71743.4	0.0126154	1218	1066.24	0.00348718	11698	15305.7	0.00533333	10	943.107	0.00338462
Gardasil	37	120040	112452	0.00839264	563	1007.64	0.00579141	19858	22583.3	0.00966871	10	996.237	0.00588957
Gardasil	38	126117	49808.5	0.0268852	863	308.09	0.0127213	13754	13792.8	0.016	10	769.642	0.0139016
Gardasil	39	248065	169466	0.0203871	104	746.004	0.00470968	29327	20497.5	0.0096129	10	490.422	0.00587097
Gardasil	40	324291	141488	0.0172754	492	4620.37	0.0118261	227317	118467	0.0141449	10	5229.56	0.0146087
Gardasil	41	355908	115549	0.0115254	453	1232.25	0.00745763	25880	21387.1	0.00867797	41	2898.66	0.00705085
Gardasil	42	360589	184369	0.0148571	189	1223.37	0.00748052	153826	81185.2	0.0121558	10	3470.16	0.00841558
Gardasil	43	507286	140105	0.00555102	3088	703.629	0.00185034	114272	83203.8	0.00337415	10	1613.04	0.00114286
Gardasil	44	609593	1.18657e+06	0.03862	30456	27250.5	0.00248276	76737	159523	0.00321839	10	8583.07	0.00243678
Footnote: For the purpose of this minimal dataset presentation item, sample ID numbers do not correspond to individual vaccinee study identifiers to avoid disclosure but are instead assigned according to the magnitude of HPV16 neutralizing antibody titer for each vaccine.
Cervarix	Median	135617	140040	0.0123231	203.5	1031.61	0.0044409	90693	55394.2	0.00933987	23	997.541	0.00409091
	Q1	85137.2	123850	0.010701	121	680.23	0.00303534	63221.8	23656.5	0.00687293	10	753.63	0.00280645
	Q3	328766	172575	0.0161308	686.25	2742.57	0.00619743	142890	109494	0.0124336	59.25	1230.14	0.00508716
Gardasil	Median	44048	68422.9	0.00904992	112	738.794	0.00431255	17010.5	17559.3	0.0074499	10	1131.33	0.00520633
	Q1	20695.5	21354.6	0.00717804	40.75	533.36	0.00283481	5544	13791.6	0.00467799	10	865.957	0.00332327
	Q3	105982	112534	0.0130974	378.75	1059.97	0.00592134	40707	21814.5	0.00970224	10	2802.64	0.00711572
